# Supplementary material for: Properties and ecological assembly mechanisms of microbial communities across salinity levels in coastal saline-alkaline soils
Source: BMC Plant Biol. 2026 Mar 20;26:768. doi: 10.1186/s12870-026-08391-3 (PMC13126930; doi:10.1186/s12870-026-08391-3)
Supplement: Supplementary file 3 — Supplementary Material 3. Supplementary Table 2 The niche breadth of bacteria in different plots [file 12870_2026_8391_MOESM3_ESM.xls]

LS	OTU9831	OTU9822	OTU9807	OTU9805	OTU9754	OTU9692	OTU958	OTU9561	OTU952	OTU9364	OTU9360	OTU9347	OTU9300	OTU927	OTU9170	OTU9148	OTU9095	OTU9039	OTU9	OTU8880	OTU8862	OTU886	OTU8853	OTU8845	OTU8744	OTU874	OTU8716	OTU8673	OTU853	OTU8247	OTU8231	OTU823	OTU819	OTU817	OTU8108	OTU8065	OTU8055	OTU8045	OTU7981	OTU791	OTU7849	OTU78	OTU7716	OTU769	OTU7687	OTU7558	OTU730	OTU7207	OTU719
	4.764705882	1	6.620689655	1	1	2	1	1.384615385	2	2	1	2	1	1	1.8	5.333333333	7.469053486	3	1	2	1	1	1.385809313	1	1	3	1	1	1	2	4.235294118	2	4.12195122	4.64640884	1	1	1	3.571428571	1	5.796238245	1	1	3	5.444444444	3	1	2.909090909	3.574257426	5.630630631
HS	OTU9993	OTU9990	OTU9985	OTU9978	OTU9976	OTU9967	OTU9966	OTU9964	OTU9963	OTU9960	OTU996	OTU9955	OTU9948	OTU9946	OTU9934	OTU9932	OTU9905	OTU9903	OTU9899	OTU9898	OTU9886	OTU9872	OTU9871	OTU9866	OTU9840	OTU9831	OTU9824	OTU9822	OTU981	OTU9807	OTU9805	OTU9803	OTU980	OTU98	OTU9767	OTU9762	OTU9761	OTU976	OTU9754	OTU9750	OTU9744	OTU9738	OTU9723	OTU972	OTU9717	OTU9704	OTU9696	OTU9695	OTU9692
	4.861271676	2.285714286	1	3.5	1	2.848101266	2	1.588235294	2.666666667	2.450980392	5.469679413	5.172076652	1.753623188	1.8	3.571428571	1.799044102	1	2.688888889	2	1.640776699	2	2.135860979	4.828571429	1.8	1	5.741721854	2	5.23255814	1.273127753	3.067733704	1	1.384615385	3.475343362	1.6	3	3.306122449	1	3.8	1.042533937	2	2	3.266666667	1	1	3	3.95890411	3.266666667	3	2.293061224
MS	OTU9993	OTU9978	OTU9966	OTU9963	OTU9960	OTU9955	OTU994	OTU9905	OTU9903	OTU9899	OTU9898	OTU9872	OTU9871	OTU9853	OTU985	OTU9831	OTU9822	OTU981	OTU9807	OTU9805	OTU980	OTU98	OTU978	OTU9762	OTU976	OTU972	OTU9704	OTU97	OTU9696	OTU9692	OTU9656	OTU964	OTU9631	OTU963	OTU961	OTU960	OTU96	OTU9599	OTU958	OTU9577	OTU957	OTU9565	OTU9561	OTU954	OTU9530	OTU952	OTU9509	OTU95	OTU9496
	4.62962963	3	1	1.8	1	1	2	2	2.666666667	3.555555556	1	1.8	1.8	1.246153846	2	6.082758621	1.923076923	1	5.538461538	1	2.571428571	1	2.8	1	3.634408602	1.423837489	1.8	1	1	4.84	1	4.569620253	1.470588235	1	1.8	3.24	3.666666667	1	4.571428571	2	1.246153846	1	1.588235294	1	1.470588235	4.853211009	1	1.384615385	1
[truncated: 1,400 more columns]
