# Supplementary material for: Properties and ecological assembly mechanisms of microbial communities across salinity levels in coastal saline-alkaline soils
Source: BMC Plant Biol. 2026 Mar 20;26:768. doi: 10.1186/s12870-026-08391-3 (PMC13126930; doi:10.1186/s12870-026-08391-3)
Supplement: Supplementary file 4 — Supplementary Material 4. Supplementary Table 3 The niche breadth of fungal in different plots [file 12870_2026_8391_MOESM4_ESM.xls]

LS	OTU997	OTU610	OTU1122	OTU1396	OTU1120	OTU430	OTU737	OTU663	OTU863	OTU724	OTU763	OTU642	OTU653	OTU715	OTU1487	OTU685	OTU864	OTU1090	OTU1481	OTU575	OTU793	OTU1087	OTU1097	OTU870	OTU994	OTU1496	OTU358	OTU661	OTU1092	OTU574	OTU1157	OTU1034	OTU1061	OTU984	OTU1068	OTU1132	OTU1045	OTU1082	OTU1129	OTU921	OTU1127	OTU657	OTU580	OTU528	OTU581	OTU1107	OTU1335	OTU21	OTU1355
	2.88	1.470588235	1.8	4.268778046	2.075164091	1	1	1	1	1	1	1	1.8	2.327833954	2.272727273	1	3.62962963	1	1.814814815	2.181818182	1	1	1	1	1.168988764	1	1	1	4	3.432168968	1	1	1	1	2.2	1	1	1.999526739	3.512270496	1	3.368421053	1.470588235	4.327815548	1.6	1	1	1.6	1.503744044	2.922091782
HS	OTU1436	OTU1468	OTU1328	OTU1122	OTU1396	OTU1345	OTU1385	OTU1120	OTU1227	OTU1269	OTU1464	OTU465	OTU1370	OTU1338	OTU1487	OTU1481	OTU496	OTU1337	OTU1295	OTU1225	OTU1194	OTU1200	OTU1335	OTU21	OTU1355	OTU1377	OTU1465	OTU1317	OTU1362	OTU378	OTU1363	OTU1226	OTU1482	OTU324	OTU459	OTU1429	OTU1189	OTU1407	OTU1391	OTU495	OTU1453	OTU1231	OTU1111	OTU463	OTU1425	OTU1467	OTU1495	OTU503	OTU1408
	2	1	2.497091095	1	1.225255669	1	1	1	1	2.762750593	1.060325544	1	1.362264151	1	2.480022929	3.7100271	2.245723173	1	1	1	1.00934559	3.534335461	2.610800817	2.036951501	1.006414786	2	1	1.639376218	1	1	1.469978365	1	2.070078876	1	1	1	1	3.342860809	1	1	1.110769231	1	1	1	1	1	1	1	1
MS	OTU1436	OTU123	OTU474	OTU424	OTU1328	OTU1396	OTU147	OTU278	OTU1227	OTU430	OTU465	OTU1370	OTU4	OTU1487	OTU160	OTU434	OTU361	OTU365	OTU118	OTU496	OTU112	OTU358	OTU492	OTU1295	OTU27	OTU344	OTU237	OTU312	OTU437	OTU1194	OTU1200	OTU1335	OTU21	OTU91	OTU384	OTU1355	OTU417	OTU114	OTU282	OTU1062	OTU360	OTU130	OTU848	OTU415	OTU487	OTU378	OTU153	OTU231	OTU218
	1	1	1.490856083	1	1.862053768	1.134401005	2.019604609	1	1.175858319	1.075081856	1	1.515759312	2.18576988	1	1	2.33683048	1.521633027	1	1	1.828882295	1	1	1	1	1	1.689655172	1	1	1	1.28	1	2.602882361	1	1	1	1	1	1	1.839800995	2.468624833	1	1	1	1	1	1	1	1	1
[truncated: 386 more columns]
